# Supplementary material for: A gene cluster in Ginkgo biloba encodes unique multifunctional cytochrome P450s that initiate ginkgolide biosynthesis
Source: Nat Commun. 2022 Sep 1;13:5143. doi: 10.1038/s41467-022-32879-9 (PMC9436924; doi:10.1038/s41467-022-32879-9)
Supplement: Supplementary file 4 — Supplementary Data 1 [file 41467_2022_32879_MOESM4_ESM.xlsx]

## Sheet: Sheet1
Supplementary Data 1. GbCYPs transiently co-expressed with GbLPS in Nicotiana benthamiana
CYP1	CYP2	CYP3	CYP4	CYP5	CYP6	New Product(s)
CYP7005C1						Yes
CYP7005C2						Yes (minor)
CYP7005C3						Yes
CYP867K1						No
CYP867E38						No
CYP798B1						No
CYP736Q2						No
CYP728Q19						No
CYP725A8						No
CYP725A48						No
CYP725A49						No
CYP720B31						No
CYP720B39						No
CYP720B33						Yes (minor)
CYP720B49						No
CYP7005C1	CYP7005C3					Same
CYP7005C1	CYP7005C3	CYP7005C2				No
CYP7005C1	CYP7005C3	CYP867K1				Yes
CYP7005C1	CYP7005C3	CYP867E38				Yes
CYP7005C1	CYP7005C3	CYP798B1				No
CYP7005C1	CYP7005C3	CYP736Q2				No
CYP7005C1	CYP7005C3	CYP728Q19				No
CYP7005C1	CYP7005C3	CYP725A8				No
CYP7005C1	CYP7005C3	CYP725A48				No
CYP7005C1	CYP7005C3	CYP725A49				No
CYP7005C1	CYP7005C3	CYP720B31				Yes (minor)
CYP7005C1	CYP7005C3	CYP720B39				No
CYP7005C1	CYP7005C3	CYP720B33				No
CYP7005C1	CYP7005C3	CYP720B49				No
CYP7005C1	CYP7005C3	CYP867K1	CYP867E38			Yes
CYP7005C1	CYP7005C3	CYP867K1	CYP798B1			No
CYP7005C1	CYP7005C3	CYP867K1	CYP736Q2			No
CYP7005C1	CYP7005C3	CYP867K1	CYP728Q19			No
CYP7005C1	CYP7005C3	CYP867K1	CYP725A8			No
CYP7005C1	CYP7005C3	CYP867K1	CYP725A48			No
CYP7005C1	CYP7005C3	CYP867K1	CYP725A49			No
CYP7005C1	CYP7005C3	CYP867K1	CYP720B31			No
CYP7005C1	CYP7005C3	CYP867K1	CYP720B39			No
CYP7005C1	CYP7005C3	CYP867K1	CYP720B33			No
CYP7005C1	CYP7005C3	CYP867K1	CYP720B49			No
CYP7005C1	CYP7005C3	CYP867E38	CYP798B1			No
CYP7005C1	CYP7005C3	CYP867E38	CYP736Q2			No
CYP7005C1	CYP7005C3	CYP867E38	CYP728Q19			No
CYP7005C1	CYP7005C3	CYP867E38	CYP725A8			No
CYP7005C1	CYP7005C3	CYP867E38	CYP725A48			No
CYP7005C1	CYP7005C3	CYP867E38	CYP725A49			No
CYP7005C1	CYP7005C3	CYP867E38	CYP720B31			No
CYP7005C1	CYP7005C3	CYP867E38	CYP720B39			No
CYP7005C1	CYP7005C3	CYP867E38	CYP720B33			No
CYP7005C1	CYP7005C3	CYP867E38	CYP720B49			No
CYP7005C1	CYP7005C3	CYP867E38	CYP867K1	CYP798B1		No
CYP7005C1	CYP7005C3	CYP867E38	CYP867K1	CYP736Q2		No
CYP7005C1	CYP7005C3	CYP867E38	CYP867K1	CYP728Q19		No
CYP7005C1	CYP7005C3	CYP867E38	CYP867K1	CYP725A8		No
CYP7005C1	CYP7005C3	CYP867E38	CYP867K1	CYP725A48		No
CYP7005C1	CYP7005C3	CYP867E38	CYP867K1	CYP725A49		No
CYP7005C1	CYP7005C3	CYP867E38	CYP867K1	CYP720B31		Yes
CYP7005C1	CYP7005C3	CYP867E38	CYP867K1	CYP720B39		No
CYP7005C1	CYP7005C3	CYP867E38	CYP867K1	CYP720B33		No
CYP7005C1	CYP7005C3	CYP867E38	CYP867K1	CYP720B49		No
CYP7005C1	CYP7005C3	CYP867E38	CYP867K1	CYP720B31	CYP798B1	No
CYP7005C1	CYP7005C3	CYP867E38	CYP867K1	CYP720B31	CYP736Q2	No
CYP7005C1	CYP7005C3	CYP867E38	CYP867K1	CYP720B31	CYP728Q19	No
CYP7005C1	CYP7005C3	CYP867E38	CYP867K1	CYP720B31	CYP725A8	No
CYP7005C1	CYP7005C3	CYP867E38	CYP867K1	CYP720B31	CYP725A48	No
CYP7005C1	CYP7005C3	CYP867E38	CYP867K1	CYP720B31	CYP725A49	No
CYP7005C1	CYP7005C3	CYP867E38	CYP867K1	CYP720B31	CYP720B39	No
CYP7005C1	CYP7005C3	CYP867E38	CYP867K1	CYP720B31	CYP720B33	No
CYP7005C1	CYP7005C3	CYP867E38	CYP867K1	CYP720B31	CYP720B49	No
