# Supplementary material for: A gene cluster in Ginkgo biloba encodes unique multifunctional cytochrome P450s that initiate ginkgolide biosynthesis
Source: Nat Commun. 2022 Sep 1;13:5143. doi: 10.1038/s41467-022-32879-9 (PMC9436924; doi:10.1038/s41467-022-32879-9)
Supplement: Supplementary file 5 — Supplementary Data 2 [file 41467_2022_32879_MOESM5_ESM.xlsx]

## Sheet: Sheet1
Supplementary Data 2. Primers used to amplify promoter sequences and additional primers used for Saccharomyces cerevisiae
Name	Sequence	Type	Target	Fw/Rv
YEA1	CGTGCGAUCCACACACCATAGCTTCAAAATGTTTCTAC	Promoter TEF	pTEF1 (TEF)	Fw
YEA2	ACGTATCGCUCTTAGATTAGATTGCTATGCTTTCTTTCTAATG	Promoter TEF	pTEF1 (TEF)	Rv
YEA3	CACGCGAUCCACACACCATAGCTTCAAAATGTTTCTAC	Promoter PGK	pTEF1 (PGK)	Fw
YEA4	ACCCGTTGAUCTTAGATTAGATTGCTATGCTTTCTTTCTAATG	Promoter PGK	pTEF1 (PGK)	Rv
YEA5	AGACTTAGGUCCACACACCATAGCTTCAAAATGTTTCTAC	Dual promoter TEF	pTEF1 (TEF, Dual)	Fw
YEA6	ACCTAAGTCUCCACACACCATAGCTTCAAAATGTTTCTAC	Dual promoter PGK	pTEF1 (PGK, Dual)	Fw
YEA7	CGTGCGAUGCCTCTTATCGAGAAAGAAATTACCGTCGC	Promoter TEF	pPGK1 (TEF)	Fw
YEA8	ACGTATCGCUGTTTTATATTTGTTGTAAAAAGTAGATAATTACTTCC	Promoter TEF	pPGK1 (TEF)	Rv
YEA9	CACGCGAUGCCTCTTATCGAGAAAGAAATTACCGTCGC	Promoter PGK	pPGK1 (PGK)	Fw
YEA10	ACCCGTTGAUGTTTTATATTTGTTGTAAAAAGTAGATAATTACTTCC	Promoter PGK	pPGK1 (PGK)	Rv
YEA11	AGACTTAGGUGCCTCTTATCGAGAAAGAAATTACCGTCGC	Dual promoter TEF	pPGK1 (TEF, Dual)	Fw
YEA12	ACCTAAGTCUGCCTCTTATCGAGAAAGAAATTACCGTCGC	Dual promoter PGK	pPGK1 (PGK, Dual)	Fw
YEA13	CGTGCGAUCAGTTCGAGTTTATCATTATCAATACTGCC	Promoter TEF	pTDH3 (TEF)	Fw
YEA14	ACGTATCGCUGTTTGTTTATGTGTGTTTATTCGAAACTAAGTTC	Promoter TEF	pTDH3 (TEF)	Rv
YEA15	CACGCGAUCAGTTCGAGTTTATCATTATCAATACTGCC	Promoter PGK	pTDH3 (PGK)	Fw
YEA16	ACCCGTTGAUGTTTGTTTATGTGTGTTTATTCGAAACTAAGTTC	Promoter PGK	pTDH3 (PGK)	Rv
YEA17	AGACTTAGGUCAGTTCGAGTTTATCATTATCAATACTGCC	Dual promoter TEF	pTDH3 (TEF, Dual)	Fw
YEA18	ACCTAAGTCUCAGTTCGAGTTTATCATTATCAATACTGCC	Dual promoter PGK	pTDH3 (PGK, Dual)	Fw
YEA25	CGTGCGAUATGACAGCAGGATTATCGTAATACGTAATAG	Promoter TEF	pFBA1 (TEF)	Fw
YEA26	ACGTATCGCUGAATATGTATTACTTGGTTATGGTTATATATG	Promoter TEF	pFBA1 (TEF)	Rv
YEA27	CACGCGAUATGACAGCAGGATTATCGTAATACGTAATAG	Promoter PGK	pFBA1 (PGK)	Fw
YEA28	ACCCGTTGAUGAATATGTATTACTTGGTTATGGTTATATATG	Promoter PGK	pFBA1 (PGK)	Rv
YEA29	AGACTTAGGUATGACAGCAGGATTATCGTAATACGTAATAG	Dual promoter TEF	pFBA1 (TEF, Dual)	Fw
YEA30	ACCTAAGTCUATGACAGCAGGATTATCGTAATACGTAATAG	Dual promoter PGK	pFBA1 (PGK, Dual)	Fw
YEA31	CGTGCGAUTTACCCATAAGGTTGTTTGTGACGG	Promoter TEF	pTEF2 (TEF)	Fw
YEA32	ACGTATCGCUGTTTAGTTAATTATAGTTCGTTGACCGTATATTC	Promoter TEF	pTEF2 (TEF)	Rv
YEA33	CACGCGAUTTACCCATAAGGTTGTTTGTGACGG	Promoter PGK	pTEF2 (PGK)	Fw
YEA34	ACCCGTTGAUGTTTAGTTAATTATAGTTCGTTGACCGTATATTC	Promoter PGK	pTEF2 (PGK)	Rv
YEA35	AGACTTAGGUTTACCCATAAGGTTGTTTGTGACGG	Dual promoter TEF	pTEF2 (TEF, Dual)	Fw
YEA36	ACCTAAGTCUTTACCCATAAGGTTGTTTGTGACGG	Dual promoter PGK	pTEF2 (PGK, Dual)	Fw
YEA55	CGTGCGAUAGGATTTTAATCTGTTGGAGTTAAGGTGAATACG	Promoter TEF	pSED1 (TEF)	Fw
YEA56	ACGTATCGCUCTTAATAGAGCGAACGTATTTTATTTTGCTTG	Promoter TEF	pSED1 (TEF)	Rv
YEA57	CACGCGAUAGGATTTTAATCTGTTGGAGTTAAGGTGAATACG	Promoter PGK	pSED1 (PGK)	Fw
YEA58	ACCCGTTGAUCTTAATAGAGCGAACGTATTTTATTTTGCTTG	Promoter PGK	pSED1 (PGK)	Rv
YEA59	AGACTTAGGUAGGATTTTAATCTGTTGGAGTTAAGGTGAATACG	Dual promoter TEF	pSED1 (TEF, Dual)	Fw
YEA60	ACCTAAGTCUAGGATTTTAATCTGTTGGAGTTAAGGTGAATACG	Dual promoter PGK	pSED1 (PGK, Dual)	Fw
YEA61	CGTGCGAUCTGATGTGATGTGCAAGATAAACAAGCAAGG	Promoter TEF	pPDC1 (TEF)	Fw
YEA62	ACGTATCGCUGATTGATTTGACTGTGTTATTTTGCGTGAGG	Promoter TEF	pPDC1 (TEF)	Rv
YEA63	CACGCGAUCTGATGTGATGTGCAAGATAAACAAGCAAGG	Promoter PGK	pPDC1 (PGK)	Fw
YEA64	ACCCGTTGAUGATTGATTTGACTGTGTTATTTTGCGTGAGG	Promoter PGK	pPDC1 (PGK)	Rv
YEA65	AGACTTAGGUCTGATGTGATGTGCAAGATAAACAAGCAAGG	Dual promoter TEF	pPDC1 (TEF, Dual)	Fw
YEA66	ACCTAAGTCUCTGATGTGATGTGCAAGATAAACAAGCAAGG	Dual promoter PGK	pPDC1 (PGK, Dual)	Fw
YEA89	TGACGAATCGTTAGGCACAG	Genotyping	X-3_Genotyping	UP
YEA90	CCGTGCAATACCAAAATCGAG	Genotyping	X-3_Genotyping	DW
YEA91	CTCACAAAGGGACGAATCCT	Genotyping	X-4_Genotyping	UP
YEA92	GACGGTACGTTGACCAGAG	Genotyping	X-4_Genotyping	DW
YEA93	CTTAATGGGTAGTGCTTGACACG	Genotyping	XI-1_Genotyping	UP
YEA94	GTTTGTAGTTGGCGGTGGAG	Genotyping	XI-2_Genotyping	UP
YEA95	GAGACAAGATGGGGCAAGAC	Genotyping	X1-2_Genotyping	DW
YEA96	CTCAATGATCAAAATCCTGAATGCA	Genotyping	XI-5_Genotyping	UP
YEA97	GCATGGTCACCGCTATCAGC	Genotyping	X1-5_Genotyping	DW
YEA98	CGAAGAAGGCCTGCAATTC	Genotyping	XII-2_Genotyping	UP
YEA99	GGCCCTGATAAGGTTGTTG	Genotyping	X1I-2_Genotyping	DW
YEA100	CCACCGAAGTTGATTTGCTT	Genotyping	XII-5_Genotyping	UP
YEA101	GTGGGAGTAAGGGATCCTGT	Genotyping	X1I-5_Genotyping	DW
YEA102	CTTCAATTTCTCAAGTTTCAG	Sequencing	pTEF1_seq	Fw
YEA104	GTTCTTCCTTGCGTTATTC	Sequencing	pFBA1_seq	Fw
YEA105	GGTATTGATTGTAATTCTG	Sequencing	pTDH3_seq	Fw
YEA106	CTTGTTTATTCCCTTCAAGG	Sequencing	pTEF2_seq	Fw
YEA109	CTTGTCATATTCCTTTCTCA	Sequencing	pPDC1_seq	Fw
YEA110	CTATTCTCTTGTAATTATTG	Sequencing	pSED1_seq	Fw
YEA112	CTAATTCGTAGTTTTTCAAG	Sequencing	pPGK1_seq	Fw
YEA131	GAGAACGAGAGGACCCAACAT	Genotyping	X-2_Genotyping_New	UP
YEA132	TGCGACAGAAGAAAGGGAAG	Genotyping	X-2_Genotyping_New	DW
YEA137	GAATTGGACACATGCTAGC	Sequencing	tPRM9_Seq	Fw
YEA138	GTTATACTGATACATATATAGAC	Sequencing	tCPS1_Seq	Fw
YEA139	GTGCGTCCATGTGCAAGAAC	Sequencing	tSPG5_Seq	Fw
YEA140	GAAGTTAATAATACTCCTAC	Sequencing	tPRM5_Seq	Fw
YEA142	CGTGCGAUTTCCATTCATCCGAGCGATCAC	Promoter TEF	pICL1 (TEF)	Fw
YEA143	ACGTATCGCUTTTTCGTTGACTTTTTGTTATGTTATGC	Promoter TEF	pICL1 (TEF)	Rv
YEA144	CACGCGAUTTCCATTCATCCGAGCGATCAC	Promoter PGK	pICL1 (PGK)	Fw
YEA145	ACCCGTTGAUTTTTCGTTGACTTTTTGTTATGTTATGC	Promoter PGK	pICL1 (PGK)	Rv
YEA146	AGACTTAGGUTTCCATTCATCCGAGCGATCAC	Dual promoter TEF	pICL1 (TEF, Dual)	Fw
YEA147	ACCTAAGTCUTTCCATTCATCCGAGCGATCAC	Dual promoter PGK	pICL1 (PGK, Dual)	Fw
YEA154	CGTGCGAUGGATACTTCATGCTATTTATAGACGC	Promoter TEF	pCCW1 (TEF)	Fw
YEA155	ACGTATCGCUTATTGATATAGTGTTTAAGCGAATGACAGAAG	Promoter TEF	pCCW1 (TEF)	Rv
YEA156	CACGCGAUGGATACTTCATGCTATTTATAGACGC	Promoter PGK	pCCW1 (PGK)	Fw
YEA157	ACCCGTTGAUTATTGATATAGTGTTTAAGCGAATGACAGAAG	Promoter PGK	pCCW1 (PGK)	Rv
YEA158	AGACTTAGGUGGATACTTCATGCTATTTATAGACGC	Dual promoter TEF	pCCW1 (TEF, Dual)	Fw
YEA159	ACCTAAGTCUGGATACTTCATGCTATTTATAGACGC	Dual promoter PGK	pCCW1 (PGK, Dual)	Fw
YEA160	CGTGCGAUGTGTCGACGCTGCGGGTATAGAAAGG	Promoter TEF	pENO2 (TEF)	Fw
YEA161	ACGTATCGCUTATTATTGTATGTTATAGTATTAGTTGCTTGGTG	Promoter TEF	pENO2 (TEF)	Rv
YEA162	CACGCGAUGTGTCGACGCTGCGGGTATAGAAAGG	Promoter PGK	pENO2 (PGK)	Fw
YEA163	ACCCGTTGAUTATTATTGTATGTTATAGTATTAGTTGCTTGGTG	Promoter PGK	pENO2 (PGK)	Rv
YEA164	AGACTTAGGUGTGTCGACGCTGCGGGTATAGAAAGG	Dual promoter TEF	pENO2 (TEF, Dual)	Fw
YEA165	ACCTAAGTCUGTGTCGACGCTGCGGGTATAGAAAGG	Dual promoter PGK	pENO2 (PGK, Dual)	Fw
YEA166	CTTTTCACACCCAAATACCTAAC	Sequencing	pICL1_seq	Fw
YEA168	CCTTTATTCTTTCCTAACATACC	Sequencing	pCCW12_seq	Fw
YEA169	CTTAGTTTCTTTCATAACACC	Sequencing	pENO2_seq	Fw
