# Supplementary material for: A gene cluster in Ginkgo biloba encodes unique multifunctional cytochrome P450s that initiate ginkgolide biosynthesis
Source: Nat Commun. 2022 Sep 1;13:5143. doi: 10.1038/s41467-022-32879-9 (PMC9436924; doi:10.1038/s41467-022-32879-9)
Supplement: Supplementary file 6 — Supplementary Data 3 [file 41467_2022_32879_MOESM6_ESM.xlsx]

## Sheet: Sheet1
Supplementary Data 3. Codon optimized Ginkgo biloba sequences for yeast expression
Name	Sequence
CO GbLPS	ATGGCTGGTGTTTTGTTTGCTAACTTGCCATGTTCATTGCAGTTGTCTCCAAAAGTTCCATTCAGACAATCCACCAACATTTTGATCCCATTCCACAAGAGATCTAGCTTTGGTTTTAACGCTCAACACTGCGTTAGATCCCATTTGAGATTGAGATGGAACTGCGTTGGTATTCATGCTTCTGCTGCTGAAACTAGACCAGATCAATTGCCACAAGAAGAAAGATTCGTTTCCAGATTGAACGCTGATTATCATCCAGCTGTTTGGAAGGATGATTTCATCGATTCTTTGACCTCTCCAAACTCTCATGCTACTTCTAAATCTTCCGTTGACGAAACCATCAACAAGAGAATTCAAACCCTAGTCAAAGAAATCCAGTGCATGTTTCAATCTATGGGT…
CO 6xGlycine-MBP	GGTGGTGGTGGCGGTGGTTCTAAAATTGAAGAAGGTAAATTGGTCATCTGGATCAACGGTGATAAGGGTTATAATGGTTTGGCTGAAGTCGGTAAGAAGTTCGAAAAAGATACTGGTATCAAGGTTACCGTAGAACACCCAGATAAGTTGGAAGAAAAATTCCCACAAGTTGCTGCTACTGGTGATGGTCCAGATATTATCTTTTGGGCTCATGATAGATTTGGTGGTTACGCTCAATCTGGTTTGTTGGCTGAAATTACTCCAGATAAGGCTTTCCAGGATAAGTTGTATCCTTTTACTTGGGATGCCGTTAGGTACAACGGTAAATTGATTGCTTATCCAATTGCCGTCGAAGCCTTGAGTTTGATCTATAACAAAGACCTGTTGCCAAATCCACCT…
CO GbCYP7005C1	ATGGAATACTTGGATTTGATTCCAGCTACCAACGGTTATGGTATTTGGGCTGTTGTTGCTCCTTTGTTGTTGTTATTGTGGTTCATCGTTGGCATGAACAGATCCCATAAGTACTCTACAAAATTGCCACCAGGTACTTTCGGTTTGCCAATTATTGGTGAATCCTTGGAATTCCTGAACCACATCAATGGTGATCATATGCATGATTTCGTCGGCAAGAGAAAAGAAAGATACGGTAACATCTTCAGGTCCCATATTTTTGGTAAGCCATACTTGTTCGTCATGGGTCAAAAAGCTGCTAAGATGATGATTCAAGGTGATGGTGACCAATTCCAAGTTTACCAATTTCACAACGTCAACAAGTTGCTAGGTAGAGGTTCTGTTATTTTGGCTTCTGGT…
CO GbCYP7005C3	ATGGAATATTTGGATTTAATTCCAGCAACAAATGGATATGGTATTTGGGCTGTTGTTGCACCATTGTTATTACTTTTATGGTTTATCGTTGGAATGAATAGATCACATAAATACTCTACAAAATTACCACCTGGAACATTTGGTTTGCCAATTATTGGTGAATCTTTAGAATTCTTGAATCATATTAATGGTGATCATATGCATGATTTTGTTGGCAAGAGAAAAGAAAGGTACGGTAATATTTTCAGGTCTCATATATTTGGAAAACCTTATTTATTTGTCATGGGACAAAAAGCTGCTAAAATGATGATTCAAGGTGATGGTGACCAATTTCAAGTTTATCAATTCCATAATGTTAATAAACTATTAGGAAGAGGATCTGTCATTTTAGCTTCTGGT…
CO GbCYP867K1	ATGTTGGCCATTATCGTTGGTACTACCGTTGTTATGTTCATTGCCTTGATTCACAGATGGAAGAGATCTTCTAAACACAAAATGCCACCAGGTCCAAGAGCTTGGCCAATTATTGGTCACTTGCATTTGTTTAGAAAGGGTCAACCAGTTCACAGGACTTTCTTGTCTATTGCTAAAAGGTACGGCAACATCATCTCATTGAGATTGGGTCCACATCCATTCGTTATCGTTTTTACTCCAGAATTGGCTAGAGAATGTTTCACCACTAATGATGCTGTTTTGGCTTCTAGACCAACTATTGCTGCTACTGAAATTATGGCTTACAAGTCCACTGTTTTAGGTTTGGATCCATTGACTCCAATGTGGCGTAAAGTTAGAAAAGTCTGTATGTCCGAGTTG…
CO GbCYP720B31	ATGGCTAACAACACCGTTGTTTTGTTGGGTTTGTTCATTTTCACCTTCGCCTTGTTGCAAATCTACAGATGGGTAAAAGGTGGTATCTTGAATGGTTCCTCTACCAAAAAAGATGACGGTGAGTTGTACAAATTGCCACCAGGTTCTACTGGTTGGCCATTGATTGGTGAAACTATCTCTTGGTATCAGTGCATGTCTAACAACTTGCCACAAAAGTTCGTCGAAGATAGACAATCTAGATACGGTGACATCTTCATCTCTCATTTGTTCGGTAAGAGAGTCATCGTTTCTGTTGATCCACATTTCAACAAGTTCGTCACTCAAAACGAAGGTAGATTATTCCAAGCTAGATACCCAAAGTCTATGGCCGATTTGTTTGGTAAATACGGTTTGTTCTCT…
