# Supplementary material for: A gene cluster in Ginkgo biloba encodes unique multifunctional cytochrome P450s that initiate ginkgolide biosynthesis
Source: Nat Commun. 2022 Sep 1;13:5143. doi: 10.1038/s41467-022-32879-9 (PMC9436924; doi:10.1038/s41467-022-32879-9)
Supplement: Supplementary file 8 — Source Data [file 41467_2022_32879_MOESM8_ESM.xlsx]

## Sheet: Fig. 2e
	Strain name	Replicate	1-6 mg/L
	sGIN1	A	0
	sGIN1	B	0
	sGIN1	C	0
	sGIN2	A	0
	sGIN2	B	0
	sGIN2	C	0
	sGIN3	A	39.7923
	sGIN3	B	68.9746
	sGIN3	C	68.2772
	sGIN4	A	142.903
	sGIN4	B	140.274
	sGIN4	C	155.771

## Sheet: Supplementary Fig. 5a
	Strain name	Replicate	Relative 7 (arbitrary unit)
	sGIN1	A	0
	sGIN1	B	0
	sGIN1	C	0
	sGIN4	A	0
	sGIN4	B	0
	sGIN4	C	0
	sGIN5	A	1.5367
	sGIN5	B	1.3954
	sGIN5	C	3.34297
	sGIN6	A	0.987616
	sGIN6	B	1.1006
	sGIN6	C	1.03556
	sGIN7	A	6.64763
	sGIN7	B	6.83704
	sGIN7	C	6.57015
	sGIN8	A	7.35381
	sGIN8	B	7.8297
	sGIN8	C	6.16239

## Sheet: Supplementary Fig. 7b - part 1
	Tobacco combination	Genes expressed	Replicate	13a Percent (%) (compared to MVA mean)	13b/c Percent (%) (compared to MVA mean)	13d Percent (%) (compared to MVA mean)
	1	P19+CfDXS+CfGGPPS	A	0	0	0
	1	P19+CfDXS+CfGGPPS	B	0	0	0
	1	P19+CfDXS+CfGGPPS	C	0	0	0
	2	P19+CfDXS+CfGGPPS+GbLPS	A	0	0	0
	2	P19+CfDXS+CfGGPPS+GbLPS	B	0	0	0
	2	P19+CfDXS+CfGGPPS+GbLPS	C	0	0	0
	3	P19+CfDXS+CfGGPPS+GbLPS+GbCYP7005C1+GbCYP867E38+GbCYP867K1	A	110.92	121.373	101.087
	3	P19+CfDXS+CfGGPPS+GbLPS+GbCYP7005C1+GbCYP867E38+GbCYP867K1	B	103.658	101.827	101.013
	3	P19+CfDXS+CfGGPPS+GbLPS+GbCYP7005C1+GbCYP867E38+GbCYP867K1	C	85.4226	76.8008	97.8998
	4	P19+SctHMGR+SpGGPPS7	A	0	0	0
	4	P19+SctHMGR+SpGGPPS7	B	0	0	0
	4	P19+SctHMGR+SpGGPPS7	C	0	0	0
	5	P19+SctHMGR+SpGGPPS7+tGbLPS	A	0	0	0
	5	P19+SctHMGR+SpGGPPS7+tGbLPS	B	0	0	0
	5	P19+SctHMGR+SpGGPPS7+tGbLPS	C	0	0	0
	6	P19+SctHMGR+SpGGPPS7+tGbLPS+GbCYP7005C1+GbCYP867E38+GbCYP867K1	A	173.355	138.258	177.977
	6	P19+SctHMGR+SpGGPPS7+tGbLPS+GbCYP7005C1+GbCYP867E38+GbCYP867K1	B	307.019	233.716	204.369
	6	P19+SctHMGR+SpGGPPS7+tGbLPS+GbCYP7005C1+GbCYP867E38+GbCYP867K1	C	200.334	153.719	166.159

## Sheet: Supplementary Fig. 7b - part 2
	Tobacco combination	Genes expressed	Replicate	13a Percent (%) (compared to MVA mean)	13b/c Percent (%) (compared to MVA mean)	13d Percent (%) (compared to MVA mean)	18a Percent (%) (compared to MVA mean)	18b Percent (%) (compared to MVA mean)	18c Percent (%) (compared to MVA mean)	19 Percent (%) (compared to MVA mean)	19 Percent (%) (compared to MVA mean)
	1	P19+CfDXS+CfGGPPS	A	0	0	0	0	0	0	0	0
	1	P19+CfDXS+CfGGPPS	B	0	0	0	0	0	0	0	0
	1	P19+CfDXS+CfGGPPS	C	0	0	0	0	0	0	0	0
	2	P19+CfDXS+CfGGPPS+GbLPS	A	0	0	0	0	0	0	0	0
	2	P19+CfDXS+CfGGPPS+GbLPS	B	0	0	0	0	0	0	0	0
	2	P19+CfDXS+CfGGPPS+GbLPS	C	0	0	0	0	0	0	0	0
	3	P19+CfDXS+CfGGPPS+GbLPS+GbCYP7005C1+GbCYP867E38+GbCYP867K1+GbCYP720B31	A	98.9828	94.6773	93.6942	103.338	82.6636	97.61	100.334	99.7671
	3	P19+CfDXS+CfGGPPS+GbLPS+GbCYP7005C1+GbCYP867E38+GbCYP867K1+GbCYP720B31	B	96.9418	75.1701	105.121	81.7035	78.7107	92.9272	81.0788	76.268
	3	P19+CfDXS+CfGGPPS+GbLPS+GbCYP7005C1+GbCYP867E38+GbCYP867K1+GbCYP720B31	C	104.075	130.153	101.185	114.958	138.626	109.463	118.587	123.965
	4	P19+SctHMGR+SpGGPPS7	A	0	0	0	0	0	0	0	0
	4	P19+SctHMGR+SpGGPPS7	B	0	0	0	0	0	0	0	0
	4	P19+SctHMGR+SpGGPPS7	C	0	0	0	0	0	0	0	0
	5	P19+SctHMGR+SpGGPPS7+tGbLPS	A	0	0	0	0	0	0	0	0
	5	P19+SctHMGR+SpGGPPS7+tGbLPS	B	0	0	0	0	0	0	0	0
	5	P19+SctHMGR+SpGGPPS7+tGbLPS	C	0	0	0	0	0	0	0	0
	6	P19+SctHMGR+SpGGPPS7+tGbLPS+GbCYP7005C1+GbCYP867E38+GbCYP867K1+GbCYP720B31	A	132.993	145.269	139.689	123.375	363.819	185.865	234.601	334.203
	6	P19+SctHMGR+SpGGPPS7+tGbLPS+GbCYP7005C1+GbCYP867E38+GbCYP867K1+GbCYP720B31	B	140.567	134.752	159.286	110.469	232.986	190.736	217.86	276.682
	6	P19+SctHMGR+SpGGPPS7+tGbLPS+GbCYP7005C1+GbCYP867E38+GbCYP867K1+GbCYP720B31	C	204.484	225.902	118.836	270.702	533.322	206.165	390.787	674.705

## Sheet: Supplementary Table 1
	Strain name	Replicate	1 mg/L	2 mg/L	3 mg/L	4 mg/L	5 mg/L	6 mg/L
	sGIN1	A	0	0	0	0	0	0
	sGIN1	B	0	0	0	0	0	0
	sGIN1	C	0	0	0	0	0	0
	sGIN2	A	0	0	0	0	0	0
	sGIN2	B	0	0	0	0	0	0
	sGIN2	C	0	0	0	0	0	0
	sGIN3	A	1.85901	1.65772	7.32016	1.02478	25.3363	2.59434
	sGIN3	B	3.54715	1.80371	11.864	1.1505	45.2182	5.39112
	sGIN3	C	3.44845	1.49192	13.8991	1.11539	42.2677	6.05472
	sGIN4	A	4.82098	12.7494	25.981	2.20602	88.8695	8.27671
	sGIN4	B	3.81695	8.42977	28.8083	2.28968	87.2955	9.63418
	sGIN4	C	3.68377	8.75525	34.527	2.35951	95.2125	11.2333
